# Supplementary material for: N, S Co-Doped Carbons Derived from Enteromorpha prolifera by a Molten Salt Approach: Antibiotics Removal Performance and Techno-Economic Analysis
Source: Nanomaterials (Basel). 2022 Dec 2;12(23):4289. doi: 10.3390/nano12234289 (PMC9737878; doi:10.3390/nano12234289)
Supplement: Supplementary file 1 [file nanomaterials-12-04289-s001.zip]

Archive with 1 entries (1 files):
- nanomaterials-2050507-supplementary.pdf
